# Supplementary material for: Bacillus velezensis 7-A as a Biocontrol Agent Against Fusarium verticillioides, the Causal Agent of Rice Sheath Rot Disease
Source: Microorganisms. 2025 Oct 31;13(11):2511. doi: 10.3390/microorganisms13112511 (PMC12654073; doi:10.3390/microorganisms13112511)
Supplement: Supplementary file 1 [file microorganisms-13-02511-s001.zip]

Archive with 4 entries (4 files):
- Supplementary File S1.mas
- Supplementary File S2.mas
- Supplementary File S3.mas
- Supplementary Table S1.pdf
